# Supplementary material for: A Newly Developed Web-Based Resource on Genetic Eye Disorders for Users With Visual Impairment (Gene.Vision): Usability Study
Source: J Med Internet Res. 2021 Jan 20;23(1):e19151. doi: 10.2196/19151 (PMC7857953; doi:10.2196/19151)
Supplement: Multimedia Appendix 5 [file jmir_v23i1e19151_app5.xlsx]

## Sheet: Sheet1
Question no.	Question	Responses
		P1	P2	P3	P4	P5	P6	P7	P8	P9
1	What is your age	53	52	41	62	40	37	25	45	70
2	What is your employment status	Employed	Employed	Unemployed	Retired	Employed	Employed	Employed	Employed	Retired
3	Do you use the Internet	Y	Y	Y	Y	Y	Y	Y	Y	Y
4	If not, what is the main reason of not using the Internet?	N/A	N/A	N/A	N/A	N/A	N/A	N/A	N/A	N/A
5	Do you use any of the following devices?	Comp, SP, Tab	Comp, SP	SP	Comp, SP	Comp, SP	Comp, SP, Tab	Comp, SP, Tab	Comp, SP	Comp, SP
6	What do you mainly use it for?	Online and offline	Comp--online; SP--online and offline	Online	Comp--online; SP--ofline	Online for both	Online and offline	Comp--online; SP--online and offline; Tab--online	Online and offline	Comp--online and offline; SP--offline
7	Do you use any assistive technology or visual aids when using any of your devices?	N	N	Y	Y	Y	Y	Y	N	Y
8	If you do, what software(s) or visuai aid(s) do you use?	N/A	N/A	iOS VoiceOver	CCTV, ZoomText, hand held electronic magnifier	Manual magnification	iOS VoiceOver, zoom magnification	Large text, zoom magnification, colour filters, speak screen and iOS VoiceOver	N/A	JAWS, iOS VoiceOver
9	Of the devices stated, which do you use most often to access the Internet?	SP	SP	SP	Desktop with ZoomText	Desktop preferably	All equally depending on situation	Laptop for work; phone for work and private		Desktop
10	What do you mainly use the Intrnet for?	Comms., entertainment, shopping; social media illeterate	Comms, news and learning, shopping	Comms, entertainment, shopping, navigation	Comms, shopping, research	Comms, news and learning, research	Comms, news and learning, entertainment	Comms, entertainment, shopping and research	Comms, news and learning, research	Comms, news and learning, research
11	How confident are you in using the Internet?	Very confident	Very confident	Somewhat confident (task-specific)	Very confident	Extremely confident	Very confident	Extremely confident	Extremely confident	Very confident
12	Do you or any of your family members suffer from an inherited eye disorder?	Father of a son with Type II Usher syndrome	Mother of a sone with Type II Usher syndrome	Patient; Retinitis pigmentosa	Patient; Cone-rod dystrophy	Patient; Aniridia	Patient; Retinitis pigmentosa	Patient, Type II Usher syndrome	N/A; fully sighted individual	Patient, cone-rod dystrophy
13	How do you normally find information about your condition?	Doctor in clinic	Doctor in clinic	Online research--RNIB, RetinaUK,	Online research--RetinaUK; Member of RetinaUK helpline team	Doctor in clinic, online research, Aniridia facebook families	Online research--Google, RetinaUK network	Doctor in clinic	N/A	Speaking to a charity representative; online research--RetinaUK, Foundation Fighting Blindness
14	Do you think your source(s) has provided sufficient amount of information for you?	N	N	Y	Y	N	Y	Y	N/A	Y
15	If not, what would you like to know more?	Ongoing clinical trials	Practical tips and information on support	Types of testing and clinical trials	N/A	Latest research	N/A	N/A	N/A	N/A
Key
Comms	Communiations
Comp	Computer
N	No
N/A	Not applicable
SP	Smartphone
Tab	Tablet
Y	Yes
